# Supplementary material for: Computational epigenetic landscape analysis reveals association of CACNA1G-AS1, F11-AS1, NNT-AS1, and MSC-AS1 lncRNAs in prostate cancer progression through aberrant methylation
Source: Sci Rep. 2022 Jun 17;12:10260. doi: 10.1038/s41598-022-13381-0 (PMC9205881; doi:10.1038/s41598-022-13381-0)
Supplement: Supplementary file 1 — Supplementary Table S1. [file 41598_2022_13381_MOESM1_ESM.xlsx]

## Sheet: Sheet1
Table S1. Methylation distribution of the 567 CpG sites located within the promoter region of lncRNAs encoding gene.
CpG sites	Chromosome	Position	Strand	Normal_avg	Cancer_avg	deltaBeta	P-value	FDR	lncRNA
cg19500311	chr10	73726633	-	0.0376803	0.923187	0.885507	chr10	73726633	BMS1P4
cg16119628	chr10	86522278	+	0.932387	0.060326	-0.872061	chr10	86522278	AL731569.1
cg04287931	chr4	78776585	+	0.931554	0.0721395	-0.859414	chr4	78776585	AC098818.2
cg05070332	chr2	56183937	+	0.891521	0.0669245	-0.824597	chr2	56183937	AC007743.1
cg23020159	chr5	119071344	+	0.873681	0.0926127	-0.781068	chr5	119071344	AC008629.1
cg26296941	chr15	92570832	+	0.835654	0.0587147	-0.776939	chr15	92570832	LINC00930
cg05351078	chr10	44959661	+	0.806834	0.0376803	-0.769154	chr10	44959661	AL353801.3
cg26690474	chr1	53327249	-	0.816549	0.0482107	-0.768338	chr1	53327249	LINC01771
cg23614229	chr17	50561233	+	0.838521	0.0881905	-0.75033	chr17	50561233	CACNA1G-AS1
cg11726986	chr11	33161348	-	0.794611	0.0480274	-0.746584	chr11	33161348	CSTF3-DT
cg02000145	chr6	31541625	-	0.7454	0.0220863	-0.723314	chr6	31541625	DDDX39B-AS1
cg06343987	chr4	98928558	-	0.771049	0.0502502	-0.720798	chr4	98928558	AC019131.1
cg04653776	chr20	33811287		0.956916	0.246133	-0.710783	chr20	33811287	ZNF341-AS1
cg09848259	chr5	43025384	+	0.718098	0.0292152	-0.688883	chr5	43025384	AC025171.1
cg01568850	chr19	4343093	-	0.820635	0.145813	-0.674822	chr19	4343093	AC104521.1
cg18688230	chr12	89353851	-	0.805797	0.169148	-0.636649	chr12	89353851	AC010201.3
cg03542721	chr8	23068740	-	0.793483	0.165512	-0.627972	chr8	23068740	AC107959.2
cg06957677	chr10	97401759	-	0.627803	0.16813	-0.459674	chr10	97401759	AL355490.2
cg09395855	chr10	119207896	-	0.0587147	0.622409	0.563694	chr10	119207896	GRK5-IT1
cg16060664	chr8	42153348	-	0.624833	0.0822169	-0.542616	chr8	42153348	AC103724.3
cg08719467	chr1	147242580	+	0.653985	0.151332	-0.502653	chr1	147242580	AC242426.2
cg02622032	chr5	134367208	+	0.67031	0.189124	-0.481187	chr5	134367208	AC104109.4
cg22935432	chr19	52397735	-	1	0.522379	-0.477621	chr19	52397735	ZNF528-AS1
cg00034611	chr16	89162861	-	0.808501	0.5092	-0.299301	chr16	89162861	LINC00304
cg05812171	chr11	100687227	+	0.300525	0.00687924	-0.293646	chr11	100687227	ARHGAP42-AS1
cg27308707	chr10	89701393	+	0.914228	0.620852	-0.293377	chr10	89701393	AL157400.3
cg11052780	chr8	72075264	-	0.542344	0.834024	0.29168	chr8	72075264	MSC-AS1
cg00576773	chr15	89366673	+	0.907398	0.635058	-0.27234	chr15	89366673	MIR9-3HG
cg03181104	chr17	58246722	+	0.982695	0.717381	-0.265314	chr17	58246722	AC004687.3
cg05986831	chr13	19561858	-	0.300025	0.0354327	-0.264593	chr13	19561858	LINC00350
cg04135198	chr8	72005610	-	0.629187	0.379552	-0.249634	chr8	72005610	MSC-AS1
cg26343667	chr3	156674126	+	0.29937	0.0532154	-0.246154	chr3	156674126	TIPARP-AS1
cg04845613	chr12	119398324	-	0.613615	0.412241	-0.201374	chr12	119398324	AC002070.1
cg02299020	chr8	80893517	-	0.910674	0.730935	-0.179739	chr8	80893517	AC012533.1
cg15736220	chr7	183875	+	0.871939	0.742543	-0.129396	chr7	183875	AC093627.3
cg01206697	chr11	45398805	+	0.646855	0.526678	-0.120177	chr11	45398805	AC018716.1
cg22265394	chr18	63969871	-	0.15111	0.0373157	-0.113795	chr18	63969871	AC009802.1
cg16714605	chr19	10654456	+	0.691789	0.581938	-0.109851	chr19	10654456	ILF3-DT
cg17939935	chr15	59354655	+	0.940836	0.838378	-0.102458	chr15	59354655	AC092868.2
cg16201963	chr11	27506459	+	0.119809	0.0222331	-0.0975761	chr11	27506459	BDNF-AS
cg04189149	chr16	32887112	-	0.642927	0.549617	-0.09331	chr16	32887112	AC142086.1
cg19360023	chr1	46547506	-	0.931051	0.839749	-0.091302	chr1	46547506	MKNK1-AS1
cg01809080	chr5	76712536	+	0.804481	0.717013	-0.0874681	chr5	76712536	AC025188.1
cg27368961	chr7	24397123	-	0.755288	0.67055	-0.0847376	chr7	24397123	AC003044.1
cg09153950	chr2	67396541	+	0.867072	0.783149	-0.0839229	chr2	67396541	LINC01829
cg13855276	chr9	37080065	-	0.230966	0.14769	-0.0832759	chr9	37080065	AL512604.3
cg19137606	chr10	37857236	-	0.125654	0.0436245	-0.0820295	chr10	37857236	AL135791.1
cg18778959	chr11	86954773	+	0.154364	0.0770287	-0.0773356	chr11	86954773	FZD4-DT
cg14874703	chr14	44897160	-	0.119046	0.0418696	-0.0771768	chr14	44897160	AL049870.2
cg14462015	chr4	78939353	-	0.226741	0.149939	-0.0768019	chr4	78939353	LINC01088
cg01608382	chr16	60358026	+	0.790673	0.714148	-0.0765244	chr16	60358026	AC009081.2
cg00854591	chr2	503097	+	0.683514	0.613208	-0.0703058	chr2	503097	LINC01874
cg03397389	chr1	35931402	-	0.133016	0.0629706	-0.0700459	chr1	35931402	AL139286.1
cg19059707	chr12	63686842	-	0.900391	0.831049	-0.0693426	chr12	63686842	AC084357.2
cg12050434	chr12	42637147	+	0.702624	0.635461	-0.0671629	chr12	42637147	LINC02402
cg24367548	chr1	148405035	+	0.871798	0.804732	-0.0670658	chr1	148405035	LINC01138
cg00844600	chr19	52336350	-	0.175207	0.108511	-0.066696	chr19	52336350	AC010320.4
cg18565915	chr22	42093570	-	0.886586	0.821113	-0.0654731	chr22	42093570	NDUFA6-DT
cg23112301	chr5	10765447	+	0.616962	0.552909	-0.0640533	chr5	10765447	DAP-DT
cg10454514	chr7	136869031	+	0.0841012	0.0213082	-0.0627931	chr7	136869031	AC009264.1
cg03761952	chr18	31376845	+	0.918805	0.856586	-0.0622187	chr18	31376845	DSG1-AS1
cg09294660	chr16	63388255	+	0.859641	0.797549	-0.0620917	chr16	63388255	AC138305.1
cg13617248	chr21	37268178	+	0.162449	0.100876	-0.0615734	chr21	37268178	AP001412.1
cg23276047	chr10	112951529	+	0.140296	0.0807244	-0.0595713	chr10	112951529	AL158212.2
cg26400300	chr15	44536888	+	0.15678	0.0977106	-0.0590695	chr15	44536888	EIF3J-DT
cg24406496	chr19	11677249	+	0.806719	0.7492	-0.0575186	chr19	11677249	AC008543.1
cg00862618	chr12	2794930	-	0.0697091	0.0128428	-0.0568664	chr12	2794930	ITFG2-AS1
cg02549630	chr3	160042056	-	0.932454	0.878092	-0.0543624	chr3	160042056	IL12A-AS1
cg21599794	chr8	70701052	+	0.893397	0.839559	-0.053838	chr8	70701052	AC015687.1
cg27600072	chr12	60270009	-	0.0828743	0.0292152	-0.0536591	chr12	60270009	AC087883.2
cg11654562	chr6	74255607	+	0.624685	0.571804	-0.0528806	chr6	74255607	AL357507.1
cg16806519	chr17	20322361	-	0.649959	0.59709	-0.0528687	chr17	20322361	AC008088.1
cg01784721	chr6	119081333	-	0.663986	0.611282	-0.0527036	chr6	119081333	AL137009.1
cg26817008	chr16	87220391	-	0.972839	0.922327	-0.0505119	chr16	87220391	AC136285.1
cg07529884	chr9	92808059	+	0.208293	0.158111	-0.0501818	chr9	92808059	AL136981.3
cg25899756	chrX	103711222	+	0.76068	0.712234	-0.0484464	chrX	103711222	AC234782.2
cg03279185	chr16	78048884	-	0.768108	0.720014	-0.0480939	chr16	78048884	AC079414.1
cg12050982	chr2	121649608	+	0.17543	0.127374	-0.0480563	chr2	121649608	NIFK-AS1
cg19787535	chr3	87794605	-	0.841933	0.796129	-0.0458037	chr3	87794605	AC108749.1
cg01394013	chr1	54141299	+	0.844889	0.799947	-0.0449426	chr1	54141299	AL357673.1
cg01742370	chr1	228164711	+	0.926318	0.881387	-0.0449306	chr1	228164711	IBA57-DT
cg10337500	chr16	30891424	-	0.427358	0.382741	-0.0446173	chr16	30891424	MIR762HG
cg10581632	chr12	55966931	-	0.157412	0.11377	-0.0436419	chr12	55966931	AC025162.1
cg12102766	chr2	105337580	+	0.098852	0.0557906	-0.0430614	chr2	105337580	C2orf49
cg12573674	chr2	1565441	+	0.694535	0.651799	-0.0427357	chr2	1565441	AC105450.1
cg19869091	chr1	1252793	-	0.860229	0.817991	-0.0422377	chr1	1252793	AL162741.1
cg25601661	chr11	72814289	-	0.232805	0.190689	-0.0421162	chr11	72814289	AP002381.2
cg19785312	chr8	76308425	-	0.73859	0.69696	-0.0416302	chr8	76308425	AC011029.1
cg06033407	chr16	18802686	-	0.653877	0.612863	-0.0410148	chr16	18802686	AC138811.1
cg03137908	chr10	79687610	-	0.702593	0.661747	-0.0408462	chr10	79687610	NUTM2B-AS1
cg19639873	chr12	49323183	+	0.311567	0.27142	-0.0401471	chr12	49323183	AC125611.4
cg03280523	chr16	58749953	-	0.755415	0.715642	-0.0397732	chr16	58749953	AC106793.1
cg10036368	chr6	163321881	-	0.971059	0.931507	-0.0395518	chr6	163321881	PACRG-AS1
cg27513204	chr1	222500276	-	0.819075	0.77965	-0.0394252	chr1	222500276	AL513314.2
cg17758899	chr5	149418152	-	0.815591	0.776442	-0.0391496	chr5	149418152	CARMN
cg20412698	chr12	116660590	+	0.722008	0.683365	-0.0386435	chr12	116660590	AC125603.2
cg18970800	chr14	55766460	-	0.659234	0.620995	-0.0382385	chr14	55766460	AL355773.1
cg05267740	chr6	9126289	-	0.635677	0.598623	-0.0370544	chr6	9126289	HULC
cg00379272	chr11	22284988	+	0.851714	0.815765	-0.0359491	chr11	22284988	AC104009.1
cg03568718	chr1	3663309	-	0.923388	0.888836	-0.0345519	chr1	3663309	TP73-AS3
cg00420808	chr6	33248606	+	0.174276	0.140546	-0.0337304	chr6	33248606	HCG25
cg23313644	chr14	81829746	-	0.837813	0.805286	-0.0325278	chr14	81829746	AL355838.1
cg24963443	chr5	181246122	-	0.234357	0.202156	-0.0322015	chr5	181246122	CTC-338M12.4
cg20412726	chr6	166999041	+	0.140253	0.108147	-0.032106	chr6	166999041	CEP43
cg17745122	chr16	54286318	+	0.343072	0.311017	-0.0320551	chr16	54286318	AC018553.2
cg17951613	chr5	132369753	-	0.24876	0.216714	-0.0320461	chr5	132369753	MIR3936HG
cg16631698	chr10	3458191	-	0.839229	0.808107	-0.0311225	chr10	3458191	LINC02669
cg01161629	chr16	29482469	-	0.779533	0.749233	-0.0302997	chr16	29482469	AC133555.6
cg07889862	chr10	6920333	-	0.0302953	0	-0.0302953	chr10	6920333	AL392086.3
cg18681998	chr4	17614557	-	0.0784153	0.0497787	-0.0286366	chr4	17614557	AC006160.1
cg01139553	chr3	193775244	-	0.804487	0.775966	-0.0285207	chr3	193775244	AC069421.3
cg17976157	chr6	57936915	+	0.890816	0.862466	-0.0283498	chr6	57936915	AL021368.4
cg15087571	chr7	5422554	-	0.155691	0.127454	-0.0282365	chr7	5422554	AC092171.1
cg03175854	chr16	13357219	+	0.852871	0.824728	-0.0281428	chr16	13357219	U91319.1
cg02073511	chr16	3500924	-	0.168828	0.141158	-0.0276704	chr16	3500924	AC004224.2
cg23162510	chr17	28727497	+	0.106779	0.0799891	-0.0267897	chr17	28727497	AC010761.6
cg23415789	chr17	61368431	+	0.833184	0.806441	-0.0267429	chr17	61368431	AC005746.2
cg10378898	chr14	55271406	+	0.110875	0.0841498	-0.0267257	chr14	55271406	AL158801.2
cg12799349	chr18	9475502	-	0.0870839	0.0603895	-0.0266944	chr18	9475502	AP005432.2
cg08132177	chr1	921305	+	0.103338	0.0774807	-0.0258571	chr1	921305	LINC02593
cg24441975	chr1	38873390	+	0.15296	0.127157	-0.0258036	chr1	38873390	AL139260.1
cg15684290	chr8	6406102	+	0.0525676	0.026775	-0.0257926	chr8	6406102	AC016065.1
cg20009923	chr12	89238253	+	0.903817	0.878106	-0.0257102	chr12	89238253	LINC02458
cg12341179	chr5	177554643	-	0.0863612	0.0611386	-0.0252226	chr5	177554643	FAM193B-DT
cg21733911	chr3	180679450	+	0.238406	0.213792	-0.0246139	chr3	180679450	CCDC39
cg00660251	chr1	89525457	-	0.151579	0.127009	-0.0245696	chr1	89525457	AL596214.1
cg18560014	chr7	151432074	+	0.960248	0.935972	-0.0242755	chr7	151432074	AC005996.1
cg00775075	chr16	11797198	+	0.141354	0.117996	-0.0233588	chr16	11797198	AC010654.1
cg07600884	chr1	89820631	+	0.0680152	0.0451844	-0.0228308	chr1	89820631	LRRC8D-DT
cg25433267	chr10	75401889	-	0.149665	0.126987	-0.0226785	chr10	75401889	AC010997.3
cg00733705	chr15	82683278	-	0.705681	0.683157	-0.0225241	chr15	82683278	CPEB1-AS1
cg03360920	chr6	158999997	+	0.15619	0.13424	-0.02195	chr6	158999997	AL035530.2
cg26431313	chr3	152269517	-	0.103548	0.0817284	-0.0218192	chr3	152269517	MBNL1-AS1
cg02065637	chr20	63177683	+	0.264828	0.243624	-0.0212036	chr20	63177683	AL096828.1
cg24724460	chr1	99508007	-	0.909594	0.888465	-0.0211292	chr1	99508007	LINC01708
cg24203192	chrX	34131227	+	0.808729	0.787651	-0.0210772	chrX	34131227	AL591501.1
cg14417458	chr14	70477625	-	0.844691	0.823785	-0.0209059	chr14	70477625	AL357153.2
cg26520396	chr13	106302110	+	0.829739	0.809416	-0.0203229	chr13	106302110	AL139379.1
cg11955762	chr13	110616358	-	0.0776278	0.0573408	-0.0202869	chr13	110616358	AL139385.1
cg05456482	chr11	31741156	+	0.603071	0.582914	-0.0201569	chr11	31741156	AC131571.1
cg12524776	chr1	222332643	+	0.776639	0.756524	-0.0201151	chr1	222332643	AL356108.1
cg25410842	chr1	150549171	-	0.183266	0.163179	-0.0200866	chr1	150549171	ADAMTSL4-AS2
cg19415364	chr17	81512859	-	0.24986	0.230184	-0.019676	chr17	81512859	AC139149.1
cg21219996	chr9	74498154	+	0.140648	0.120986	-0.0196613	chr9	74498154	RORB-AS1
cg15131414	chr19	36666945	-	0.129391	0.109732	-0.0196595	chr19	36666945	AC074138.1
cg06726740	chr12	2679461	-	0.997492	0.97817	-0.0193226	chr12	2679461	CACNA1C-AS1
cg04787325	chr16	19167929	-	0.0415	0.0223396	-0.0191604	chr16	19167929	AC099518.3
cg14295958	chr14	23556367	+	0.0947639	0.0760116	-0.0187523	chr14	23556367	ZFHX2-AS1
cg25019777	chr4	52659236	+	0.0497049	0.0313983	-0.0183066	chr4	52659236	USP46-DT
cg03456755	chr17	77088875	-	0.192689	0.174501	-0.0181887	chr17	77088875	SNHG20
cg09042952	chr12	121799557	-	0.0262538	0.00830276	-0.0179511	chr12	121799557	AC084018.1
cg17873312	chr5	16621147	-	0.900114	0.882592	-0.0175221	chr5	16621147	AC022113.1
cg14136810	chr15	39921125	+	0.132487	0.115099	-0.017388	chr15	39921125	GPR176-DT
cg16011480	chr10	95907837	-	0.148399	0.132009	-0.0163897	chr10	95907837	ENTPD1-AS1
cg22988507	chr4	2934404	-	0.0283522	0.0124341	-0.0159182	chr4	2934404	NOP14-AS1
cg13610497	chr9	92809307	+	0.149363	0.133468	-0.0158953	chr9	92809307	AL136981.3
cg05683227	chr7	88220716	-	0.0710574	0.0552991	-0.0157583	chr7	88220716	AC003991.1
cg14592024	chr15	48332189	+	0.0274917	0.011763	-0.0157287	chr15	48332189	AC023355.1
cg04009887	chr5	149344953	+	0.022843	0.00728771	-0.0155553	chr5	149344953	AC131025.3
cg05498379	chr10	28532315	-	0.269808	0.254311	-0.0154975	chr10	28532315	WAC-AS1
cg05929132	chr15	66293686	-	0.129885	0.114668	-0.0152173	chr15	66293686	AC055855.2
cg01540301	chr6	32972594	-	0.114981	0.10021	-0.0147704	chr6	32972594	AL645941.3
cg04142312	chr1	147510648	-	0.796519	0.781918	-0.014601	chr1	147510648	LINC00624
cg14878988	chr2	240453934	-	0.0978261	0.0835057	-0.0143204	chr2	240453934	AC110619.1
cg08689931	chr7	87152442	-	0.0655766	0.0513441	-0.0142325	chr7	87152442	AC005076.1
cg03754143	chr1	2050109	+	0.136625	0.122449	-0.0141764	chr1	2050109	AL391845.1
cg20066391	chr12	22701045	+	0.842697	0.828579	-0.0141179	chr12	22701045	AC084816.1
cg11130097	chr10	100377099	+	0.695029	0.681166	-0.0138638	chr10	100377099	OLMALINC
cg01997696	chr20	44745760	+	0.123746	0.109951	-0.013795	chr20	44745760	KCNK15-AS1
cg14678430	chr7	128854096	+	0.864073	0.850396	-0.013677	chr7	128854096	FLNC-AS1
cg03520225	chr20	36154860	-	0.0881963	0.074665	-0.0135313	chr20	36154860	AL121895.1
cg05985655	chr5	16616696	-	0.104305	0.0908182	-0.013487	chr5	16616696	AC022113.1
cg04762615	chr6	7541555	-	0.29086	0.277386	-0.0134733	chr6	7541555	AL031058.1
cg09551160	chr10	79069167	-	0.151425	0.138118	-0.0133066	chr10	79069167	ZMIZ1-AS1
cg22606179	chr17	22298826	-	0.693575	0.680567	-0.0130084	chr17	22298826	FAM27E5
cg08138025	chr1	35930765	-	0.12652	0.113543	-0.0129767	chr1	35930765	AL139286.1
cg02921634	chr21	41689386	-	0.823567	0.810657	-0.01291	chr21	41689386	LINC00111
cg24301350	chr2	199911501	-	0.179723	0.166824	-0.0128992	chr2	199911501	AC097717.1
cg21629349	chr11	60924408	+	0.079156	0.066313	-0.012843	chr11	60924408	AP003721.1
cg02900017	chr1	120913724	-	0.132184	0.119435	-0.0127482	chr1	120913724	LINC00623
cg05964723	chr3	5187524	+	0.0467081	0.0343439	-0.0123642	chr3	5187524	AC026202.2
cg16105594	chr5	88884278	+	0.183136	0.170776	-0.0123598	chr5	88884278	MEF2C-AS1
cg10646950	chrY	18586896	+	0.872087	0.859852	-0.0122349	chrY	18586896	TTTY9B
cg19382697	chr19	2643854	+	0.882405	0.870304	-0.0121014	chr19	2643854	AC092068.3
cg02619867	chr1	229865546	+	0.858766	0.846726	-0.0120397	chr1	229865546	LINC01682
cg16014422	chr14	22598175	+	0.131234	0.119535	-0.0116992	chr14	22598175	AC243965.2
cg09319706	chr4	74158436	+	0.108278	0.0966691	-0.0116088	chr4	74158436	AC093677.2
cg14839351	chr18	37566264	+	0.0256932	0.0142857	-0.0114074	chr18	37566264	AC009899.1
cg20826792	chr1	29425	-	0.140587	0.129248	-0.0113397	chr1	29425	MIR1302-2HG
cg10092546	chr20	1118571	-	0.142252	0.131192	-0.0110596	chr20	1118571	AL110114.1
cg24991001	chr8	93917000	+	0.139885	0.128899	-0.0109858	chr8	93917000	MIR378D2HG
cg19902697	chr11	76783164	+	0.0608365	0.049867	-0.0109695	chr11	76783164	AP003119.2
cg02828768	chr10	32980684	-	0.145213	0.134274	-0.0109384	chr10	32980684	ITGB1-DT
cg07997294	chr4	112516645	+	0.126908	0.116065	-0.0108425	chr4	112516645	NEUROG2-AS1
cg00994896	chr17	40363555	+	0.0884577	0.0777145	-0.0107433	chr17	40363555	AC080112.1
cg01737507	chr5	123036398	-	0.267134	0.256554	-0.0105797	chr5	123036398	PPIC-AS1
cg17339145	chr3	46750533	+	0.92469	0.914295	-0.010395	chr3	46750533	AC109583.4
cg00319449	chr10	75409381	-	0.131648	0.121523	-0.0101253	chr10	75409381	AC010997.5
cg18515886	chr5	14665483	+	0.0296458	0.0200481	-0.00959766	chr5	14665483	AC010491.1
cg15708219	chr10	22332552	-	0.946997	0.937429	-0.00956765	chr10	22332552	AL158211.4
cg13436879	chr15	40844358	+	0.0747733	0.0654872	-0.00928608	chr15	40844358	SPINT1-AS1
cg20203915	chr3	188154048	+	0.278692	0.269407	-0.00928451	chr3	188154048	LPP-AS2
cg00410323	chr8	75278469	+	0.715873	0.706631	-0.00924207	chr8	75278469	CASC9
cg13944219	chr5	66144651	-	0.138453	0.12924	-0.00921291	chr5	66144651	AC025442.1
cg06690735	chr6	30327169	-	0.0412976	0.0322704	-0.00902714	chr6	30327169	HCG18
cg14806867	chr13	95677101	-	0.157516	0.148549	-0.00896659	chr13	95677101	DNAJC3-DT
cg14092536	chr9	128127529	-	0.259787	0.251081	-0.0087059	chr9	128127529	PTGES2-AS1
cg18036235	chr19	2721671	+	0.360784	0.352172	-0.00861209	chr19	2721671	AC006538.4
cg11411107	chr3	160755823	-	0.188267	0.179726	-0.00854171	chr3	160755823	AC069224.1
cg19435381	chr5	41870694	+	0.0461912	0.0379518	-0.00823935	chr5	41870694	OXCT1-AS1
cg25560965	chr12	12357130	+	0.21239	0.204332	-0.00805865	chr12	12357130	LOH12CR2
cg02770112	chr12	8914388	+	0.169748	0.161855	-0.00789267	chr12	8914388	AC006581.2
cg16416718	chr1	6784459	+	0.135924	0.128134	-0.00779009	chr1	6784459	CAMTA1-DT
cg04677326	chr19	3557666	+	0.147339	0.139647	-0.00769202	chr19	3557666	AC005786.2
cg12907632	chr6	28896971	-	0.203163	0.195478	-0.00768472	chr6	28896971	HCG14
cg01430372	chr17	40820618	+	0.59363	0.585996	-0.00763458	chr17	40820618	TMEM99
cg22690006	chr19	12035753	-	0.113553	0.105933	-0.0076196	chr19	12035753	ZNF433-AS1
cg19664311	chr4	74157941	-	0.187538	0.180172	-0.00736601	chr4	74157941	AC093677.2
cg09764440	chr19	18152540	-	0.078233	0.0712468	-0.00698619	chr19	18152540	AC007192.2
cg13395646	chr4	1359246	+	0.949384	0.942453	-0.00693088	chr4	1359246	AC078852.1
cg25285646	chr6	31412655	+	0.662038	0.655127	-0.006911	chr6	31412655	AL645933.3
cg14714404	chr13	94712079	-	0.161731	0.155071	-0.00665989	chr13	94712079	SOX21-AS1
cg27175471	chr3	87792869	+	0.189164	0.182689	-0.00647416	chr3	87792869	AC108749.1
cg21535156	chr7	1459516	-	0.269265	0.262889	-0.00637556	chr7	1459516	AC102953.1
cg09372928	chr1	6785335	+	0.118905	0.112551	-0.00635393	chr1	6785335	CAMTA1-DT
cg01429032	chr20	26009038	-	0.747504	0.741191	-0.00631258	chr20	26009038	AL078587.2
cg12375960	chr12	50111992	+	0.036091	0.0298333	-0.00625762	chr12	50111992	AC074032.1
cg06211041	chr13	97730610	-	0.74781	0.741556	-0.0062545	chr13	97730610	AL359502.2
cg22930642	chr4	2934930	+	0.0448068	0.0385586	-0.00624822	chr4	2934930	NOP14-AS1
cg15043926	chr4	26861490	-	0.256288	0.250042	-0.00624644	chr4	26861490	STIM2-AS1
cg26182317	chr10	89829479	-	0.989718	0.983493	-0.00622576	chr10	89829479	LINC00865
cg24431734	chr2	235504683	+	0.834885	0.828794	-0.00609026	chr2	235504683	AGAP1-IT1
cg24104627	chr2	51779590	-	0.684528	0.678596	-0.00593137	chr2	51779590	AC007402.1
cg08057899	chr6	32154683	-	0.195087	0.189846	-0.00524068	chr6	32154683	AL662884.3
cg06655225	chr18	49487380	-	0.0991631	0.0941742	-0.00498882	chr18	49487380	AC100778.3
cg19570781	chr5	159209627	-	0.0389542	0.0339787	-0.00497551	chr5	159209627	AC134043.2
cg01227827	chr10	97850169	-	0.0244633	0.0195703	-0.004893	chr10	97850169	LINC00866
cg12223502	chr10	5616529	-	0.586761	0.58199	-0.00477129	chr10	5616529	LASTR
cg22461615	chr4	82900764	+	0.106286	0.101543	-0.00474344	chr4	82900764	THAP9-AS1
cg02392575	chr12	100142884	+	0.246105	0.241416	-0.00468878	chr12	100142884	AC010203.2
cg11862610	chr4	112706265	-	0.0141643	0.00960615	-0.00455816	chr4	112706265	AC106864.1
cg01853246	chr3	119498845	+	0.0414496	0.0375643	-0.00388527	chr3	119498845	TIMMDC1-DT
cg04338055	chr19	1000956	+	0.104214	0.100889	-0.00332486	chr19	1000956	AC004528.1
cg13601275	chr5	141136513	-	0.827459	0.824232	-0.00322694	chr5	141136513	AC244517.2
cg00026375	chr6	30260036	+	0.0631283	0.0599091	-0.00321925	chr6	30260036	HCG17
cg08028037	chr13	51453343	+	0.0574551	0.054276	-0.00317913	chr13	51453343	RPS4XP16
cg15778335	chr22	42614999	+	0.14052	0.137485	-0.00303446	chr22	42614999	Z93241.1
cg07155453	chr12	64610509	+	0.0350937	0.0321523	-0.00294136	chr12	64610509	AC078962.4
cg02641288	chr5	1882897	+	0.327553	0.324656	-0.00289734	chr5	1882897	IRX4-AS1
cg13484581	chr9	130939298	-	0.114671	0.111867	-0.00280461	chr9	130939298	AL161733.1
cg05873111	chr16	87218086	-	0.594081	0.591324	-0.00275669	chr16	87218086	AC136285.1
cg08040170	chr16	18801655	-	0.138669	0.135983	-0.00268621	chr16	18801655	AC138811.1
cg05037680	chr1	155610026	-	0.154289	0.152012	-0.00227704	chr1	155610026	AL353807.2
cg07446740	chr16	27268463	-	0.12049	0.118248	-0.002242	chr16	27268463	NSMCE1-DT
cg17590179	chr5	57518501	+	0.832729	0.830581	-0.00214822	chr5	57518501	AC025470.2
cg17000714	chr11	77474309	-	0.0967255	0.0946005	-0.00212496	chr11	77474309	AP003680.1
cg17151621	chr3	186612278	+	0.868916	0.866879	-0.00203649	chr3	186612278	AC068631.1
cg25953220	chr6	158819520	+	0.0072319	0.0052458	-0.00198609	chr6	158819520	EZR-AS1
cg05221349	chr4	99949331	-	0.358067	0.356419	-0.00164778	chr4	99949331	H2AZ1-DT
cg25774276	chr5	181190474	-	0.0272985	0.0257479	-0.00155057	chr5	181190474	LINC01962
cg14358282	chr2	219001906	-	0.195135	0.193787	-0.0013479	chr2	219001906	AC097468.1
cg17868445	chr4	82373556	-	0.195499	0.194454	-0.00104546	chr4	82373556	HNRNPD-DT
cg10511669	chr16	68237274	+	0.0801399	0.0791791	-0.000960787	chr16	68237274	AC020978.4
cg25080215	chrX	149938081	-	0.206432	0.20559	-0.000841244	chrX	149938081	LINC00894
cg26521784	chr1	161159398	+	0.0212001	0.020422	-0.000778112	chr1	161159398	AL590714.1
cg16636271	chr6	139373350	+	0.0626278	0.0619171	-0.000710743	chr6	139373350	AL592429.2
cg16702713	chr5	119071342	+	0.176387	0.175728	-0.000658487	chr5	119071342	AC008629.1
cg22803950	chr21	41689470	-	0.908015	0.907521	-0.000494001	chr21	41689470	LINC00111
cg15448683	chr10	100911464	+	0.891944	0.891619	-0.000325232	chr10	100911464	AL138762.1
cg27403265	chr16	22814300	+	0.0440169	0.0437043	-0.000312523	chr16	22814300	AC130466.1
cg23296058	chr5	87413060	+	0.0910225	0.0910427	2.018e-05	chr5	87413060	AC018754.1
cg00982357	chr20	23350671	-	0.0543131	0.0543818	6.8711e-05	chr20	23350671	NXT1-AS1
cg01484172	chr6	168932044	+	0.928825	0.929049	0.00022373	chr6	168932044	AL513210.1
cg15363887	chr11	57647084	+	0.233585	0.233857	0.000271845	chr11	57647084	AP000662.1
cg11578066	chr3	129315050	-	0.159801	0.160378	0.000577089	chr3	129315050	H1-10-AS1
cg17537009	chr12	118376499	+	0.0607328	0.0614782	0.000745377	chr12	118376499	AC026367.1
cg27169713	chr2	131755885	-	0.802312	0.803372	0.00105978	chr2	131755885	C2orf27A
cg13147013	chr13	99200155	+	0.147217	0.148396	0.00117939	chr13	99200155	UBAC2-AS1
cg26494390	chr10	47553383	-	0.0135954	0.0149561	0.00136072	chr10	47553383	AL591684.2
cg10887309	chr12	49018820	-	0.164647	0.166052	0.00140486	chr12	49018820	DDN-AS1
cg20647962	chr15	40844245	-	0.0877264	0.0891405	0.00141408	chr15	40844245	SPINT1-AS1
cg02522952	chr6	119350095	+	0.0768404	0.0785815	0.00174104	chr6	119350095	AL078600.1
cg11148999	chr20	35284816	+	0.109903	0.111703	0.00179962	chr20	35284816	FAM83C-AS1
cg04818710	chr14	101559957	-	0.105493	0.107377	0.00188478	chr14	101559957	DIO3OS
cg00030291	chr7	8262464	+	0.117042	0.118948	0.00190645	chr7	8262464	AC007009.1
cg20383078	chr12	93571952	+	0.0428679	0.0448364	0.00196848	chr12	93571952	SOCS2-AS1
cg11452455	chr2	131682417	-	0.254552	0.256753	0.00220113	chr2	131682417	C2orf27A
cg10096145	chr6	17281607	-	0.00693541	0.00924252	0.0023071	chr6	17281607	AL136305.1
cg09934894	chr14	95516544	-	0.248401	0.25088	0.00247954	chr14	95516544	AL133467.1
cg09616463	chr15	72320379	+	0.00658572	0.0091069	0.00252119	chr15	72320379	AC009690.2
cg19940194	chr6	30104607	+	0.91987	0.922463	0.00259314	chr6	30104607	TRIM31-AS1
cg04203298	chr11	59754249	-	0.202068	0.204687	0.00261976	chr11	59754249	AP000640.1
cg26352073	chr17	69004877	+	0.795611	0.798291	0.00268019	chr17	69004877	ABCA9-AS1
cg24320065	chr8	119234206	-	0.717257	0.719951	0.00269474	chr8	119234206	MAL2-AS1
cg05491930	chr6	99424910	-	0.237074	0.240161	0.00308672	chr6	99424910	AL513550.1
cg12061099	chrX	15786070	-	0.747166	0.750384	0.00321792	chrX	15786070	INE2
cg19983627	chr4	107931803	+	0.0493241	0.0527933	0.00346919	chr4	107931803	CYP2U1-AS1
cg13625205	chr1	151612426	+	0.0896232	0.0931419	0.00351876	chr1	151612426	AL391335.1
cg06529439	chr2	88691484	+	0.0863623	0.0901496	0.00378726	chr2	88691484	AC062029.1
cg00736283	chr19	14136789	-	0.115271	0.119143	0.00387173	chr19	14136789	AC022098.1
cg19235966	chr1	15847226	+	0.0346289	0.038561	0.00393209	chr1	15847226	FLJ37453
cg02150926	chr14	105895809	-	0.809346	0.813318	0.00397135	chr14	105895809	AC246787.2
cg21416968	chr1	43975527	+	0.126142	0.130123	0.00398037	chr1	43975527	AL357079.2
cg26900509	chr11	127514	+	0.75296	0.756965	0.00400537	chr11	127514	LINC01001
cg02084811	chr12	49130995	+	0.105545	0.109797	0.00425232	chr12	49130995	AC011603.2
cg11789595	chr20	35284826	+	0.142865	0.147407	0.00454206	chr20	35284826	FAM83C-AS1
cg22281644	chr22	17121086	+	0.0753701	0.0799658	0.00459567	chr22	17121086	LINC01664
cg03780430	chr2	11746511	+	0.114051	0.118767	0.00471674	chr2	11746511	AC012456.2
cg24117185	chr5	1857991	+	0.919442	0.924425	0.00498363	chr5	1857991	LINC02116
cg15324448	chr1	40449975	+	0.178126	0.1832	0.00507382	chr1	40449975	AL031985.4
cg01304814	chr3	48847756	-	0.00155794	0.00668258	0.00512464	chr3	48847756	PRKAR2A-AS1
cg20390741	chr1	87131891	-	0.0401204	0.0455419	0.00542156	chr1	87131891	LINC01140
cg22540129	chr7	135170912	+	0.221793	0.227264	0.00547057	chr7	135170912	AC083862.2
cg03339458	chr1	151328105	+	0.221	0.226579	0.00557908	chr1	151328105	AL391069.2
cg00649606	chr1	169486178	+	0.301666	0.307326	0.00566028	chr1	169486178	Z99572.1
cg22725986	chr5	149345290	-	0.0180539	0.0238317	0.00577786	chr5	149345290	AC131025.3
cg24159723	chr5	133051947	-	0.130874	0.136664	0.00579005	chr5	133051947	AC113410.3
cg07996992	chr1	84574660	+	0.106701	0.112509	0.00580709	chr1	84574660	AL359762.1
cg12952012	chr19	57280854	-	0.0919337	0.0977678	0.00583409	chr19	57280854	ZNF460-AS1
cg07562079	chr15	58771239	+	0.0452833	0.0512574	0.00597402	chr15	58771239	AC090515.2
cg07509872	chr17	28247525	+	0.602276	0.608438	0.00616245	chr17	28247525	AC061975.6
cg21570468	chr20	37096185	+	0.0524888	0.0586952	0.00620637	chr20	37096185	AL136172.1
cg03809994	chr4	74157947	-	0.0927065	0.0993331	0.0066266	chr4	74157947	AC093677.2
cg10827893	chr1	213988025	+	0.0954492	0.102082	0.00663259	chr1	213988025	PROX1-AS1
cg18336435	chr15	60592438	+	0.142478	0.149184	0.00670535	chr15	60592438	AC009560.1
cg18648343	chr14	39175226	-	0.164287	0.171027	0.00674005	chr14	39175226	AL132639.3
cg27524515	chr8	38381899	+	0.120381	0.127428	0.00704663	chr8	38381899	AC087623.2
cg01742680	chr3	153162052	-	0.0723748	0.0797583	0.00738346	chr3	153162052	AC117394.2
cg21110052	chr7	29194646	+	0.0969587	0.104644	0.00768562	chr7	29194646	AC004593.1
cg03990998	chr4	15005103	-	0.0352941	0.0430382	0.00774408	chr4	15005103	C1QTNF7-AS1
cg00124488	chr6	31541985	+	0.282894	0.290738	0.00784411	chr6	31541985	DDX39B-AS1
cg06087909	chr4	7043456	+	0.0730063	0.0809938	0.00798744	chr4	7043456	AC097382.2
cg06373096	chr19	12882016	-	0.613439	0.621475	0.00803608	chr19	12882016	AC020934.2
cg25436849	chr19	37078638	-	0.150692	0.159078	0.00838621	chr19	37078638	AC010632.1
cg19099281	chr15	82952254	+	0.197976	0.206398	0.00842235	chr15	82952254	AC022558.2
cg04153571	chr10	21497430	-	0.0970243	0.105572	0.00854727	chr10	21497430	MIR1915HG
cg11993436	chr7	155644404	-	0.190883	0.199687	0.00880367	chr7	155644404	AC009403.1
cg14530445	chr1	145927768	+	0.0698552	0.0786647	0.0088095	chr1	145927768	LIX1L-AS1
cg10582045	chr15	43185598	+	0.110223	0.119098	0.00887507	chr15	43185598	AC068724.1
cg23121547	chr11	1572427	+	0.175857	0.18478	0.00892332	chr11	1572427	KRTAP5-AS1
cg26954609	chr7	13102110	-	0.748299	0.757225	0.00892645	chr7	13102110	AC011287.1
cg15708604	chr19	15379847	-	0.0438006	0.053032	0.00923136	chr19	15379847	AC005785.1
cg14039020	chr8	98977377	-	0.81314	0.822402	0.00926165	chr8	98977377	VPS13B-DT
cg03397894	chr6	56843452	+	0.2211	0.230603	0.00950346	chr6	56843452	DST-AS1
cg06284696	chr16	74368438	+	0.0887065	0.0982313	0.00952477	chr16	74368438	AC009053.2
cg08655701	chr19	10252579	-	0.0640369	0.0735827	0.00954581	chr19	10252579	AC011511.2
cg06755955	chr10	35641508	+	0.0534191	0.0631068	0.00968765	chr10	35641508	AL121749.2
cg11166252	chr7	17298634	+	0.17566	0.185428	0.00976835	chr7	17298634	AC073332.1
cg03469202	chr8	70608215	+	0.0703065	0.0801476	0.00984106	chr8	70608215	LACTB2-AS1
cg03621881	chr15	72320476	-	0.0627408	0.0726525	0.00991172	chr15	72320476	AC009690.2
cg19188595	chr10	45001034	+	0.00539253	0.0156288	0.0102363	chr10	45001034	ZNF22-AS1
cg08950886	chr10	32958556	+	0.068491	0.0787368	0.0102458	chr10	32958556	ITGB1-DT
cg25562306	chr2	188292783	-	0.157409	0.167758	0.0103487	chr2	188292783	LINC01090
cg18644525	chr1	120948612	+	0.66843	0.678781	0.0103506	chr1	120948612	LINC00623
cg02501984	chr12	132687360	-	0.0774824	0.0879002	0.0104177	chr12	132687360	AC135586.2
cg05153851	chr15	55289967	-	0.06198	0.0724654	0.0104854	chr15	55289967	AC018926.2
cg04047483	chr16	2682326	-	0.0219878	0.0325428	0.010555	chr16	2682326	ERVK13-1
cg09218130	chr12	131929066	-	0.0591723	0.0698093	0.010637	chr12	131929066	AC131009.1
cg02726883	chr17	31094714	-	0.189655	0.20037	0.0107147	chr17	31094714	AC138207.2
cg27497049	chr8	93700418	-	0.147	0.157721	0.0107214	chr8	93700418	LINC00535
cg03046325	chr10	91798904	-	0.0841765	0.0950137	0.0108372	chr10	91798904	TNKS2-AS1
cg18032046	chr6	28124565	+	0.0742214	0.0853162	0.0110947	chr6	28124565	ZSCAN16-AS1
cg16435879	chr4	76306376	+	0.0474746	0.0588053	0.0113306	chr4	76306376	AC034139.1
cg02685945	chr6	22569917	+	0.733195	0.744534	0.0113393	chr6	22569917	CASC15
cg24300962	chr6	113531387	-	0.807435	0.818817	0.011382	chr6	113531387	AL513123.1
cg26852651	chr1	151612175	+	0.0752334	0.0866239	0.0113904	chr1	151612175	AL391335.1
cg15286784	chr20	49278638	-	0.0456216	0.0571566	0.011535	chr20	49278638	ZFAS1
cg02155543	chr12	2811203	+	0.694217	0.705821	0.0116042	chr12	2811203	ITFG2-AS1
cg06623486	chr1	162561823	+	0.132976	0.144645	0.0116686	chr1	162561823	AL596325.1
cg26270411	chr20	44885686	+	0.630489	0.642344	0.0118545	chr20	44885686	AL008725.1
cg20438344	chr10	128268229	+	0.0158637	0.0278638	0.0120001	chr10	128268229	LINC01163
cg15910928	chr8	17801329	-	0.137862	0.15001	0.0121488	chr8	17801329	AC027117.2
cg27338504	chr8	93700383	-	0.00964894	0.022082	0.0124331	chr8	93700383	LINC00535
cg25934700	chr22	50206326	+	0.908689	0.9212	0.0125108	chr22	50206326	AL022328.1
cg21656751	chr7	43113602	-	0.138812	0.151335	0.0125228	chr7	43113602	AC005537.1
cg01232492	chr3	172711210	+	0.0373011	0.0499111	0.0126099	chr3	172711210	AC108667.2
cg18892537	chr1	151993628	+	0.00869754	0.0213139	0.0126163	chr1	151993628	AL450992.1
cg09158336	chr17	78342124	+	0.129055	0.14224	0.0131848	chr17	78342124	AC087645.2
cg01494614	chr11	10541290	-	0.188436	0.20201	0.0135747	chr11	10541290	IRAG1-AS1
cg20612964	chr1	1737072	-	0.86818	0.881828	0.0136474	chr1	1737072	AL031282.2
cg25002570	chr7	100847074	-	0.621298	0.63521	0.0139123	chr7	100847074	SLC12A9-AS1
cg21878500	chr3	123584926	+	0.055598	0.0703418	0.0147437	chr3	123584926	MYLK-AS1
cg17842354	chr2	213284311	+	0.0535635	0.06832	0.0147565	chr2	213284311	SPAG16-DT
cg05870645	chr16	2453589	-	0.780568	0.795341	0.0147732	chr16	2453589	AC106820.3
cg11636714	chr8	42271432	-	0.124069	0.139241	0.0151718	chr8	42271432	AC083973.1
cg11837713	chr15	74616522	+	0.0208748	0.0360531	0.0151784	chr15	74616522	AC100835.1
cg04988206	chr15	71115459	-	0.0369177	0.0522127	0.015295	chr15	71115459	CT62
cg20132273	chr13	48975327	+	0.00849321	0.0239087	0.0154155	chr13	48975327	AL161421.1
cg26311208	chr1	58546812	-	0.149661	0.16536	0.0156989	chr1	58546812	AL035411.3
cg25908613	chr15	25191099	-	0.923474	0.939378	0.0159045	chr15	25191099	SNHG14
cg15949687	chr17	80414747	+	0.0796519	0.095888	0.0162362	chr17	80414747	RNF213-AS1
cg03615240	chr6	28864279	-	0.21437	0.230908	0.0165377	chr6	28864279	LINC01623
cg15249164	chr21	33915882	+	0.0806824	0.0974058	0.0167234	chr21	33915882	LINC00649
cg23106370	chr7	100119583	+	0.0419873	0.0587147	0.0167274	chr7	100119583	AC073842.2
cg02306946	chr12	105236258	+	0.100631	0.117461	0.0168299	chr12	105236258	AC078874.1
cg02200132	chr3	186783465	-	0.0176018	0.0345371	0.0169353	chr3	186783465	AC112907.3
cg14892281	chr11	113314525	-	0.137357	0.154336	0.0169795	chr11	113314525	AP000880.1
cg22376389	chr17	10838284	+	0.929561	0.946939	0.0173782	chr17	10838284	AC015908.6
cg23064556	chr2	95076944	+	0.0112164	0.0288285	0.0176121	chr2	95076944	AC103563.9
cg26860507	chr12	12951177	-	0.92029	0.938397	0.0181073	chr12	12951177	GPRC5D-AS1
cg02599027	chr12	97512838	+	0.782959	0.801433	0.0184734	chr12	97512838	RMST
cg21679509	chr7	28179994	-	0.098547	0.117179	0.0186316	chr7	28179994	JAZF1-AS1
cg07383539	chr6	31494457	-	0.0832389	0.102047	0.0188082	chr6	31494457	MICB-DT
cg07431748	chr10	97334774	+	0.106634	0.125514	0.01888	chr10	97334774	AL355490.1
cg06995880	chr1	61050772	-	0.076143	0.0951269	0.0189839	chr1	61050772	NFIA-AS2
cg23063905	chr12	47735703	-	0.750643	0.769734	0.0190907	chr12	47735703	AC004241.1
cg25315252	chr10	80079277	+	0.109217	0.128411	0.0191934	chr10	80079277	TMEM254-AS1
cg04607867	chr19	55312459	-	0.853676	0.872913	0.0192366	chr19	55312459	AC020922.2
cg21485150	chr14	44887873	+	0.612063	0.631385	0.0193218	chr14	44887873	AL049870.2
cg24200083	chr22	19291722	-	0.118082	0.137799	0.0197165	chr22	19291722	AC000085.1
cg23517279	chr6	95577467	-	0.172678	0.192451	0.0197727	chr6	95577467	MANEA-DT
cg19307645	chr8	94554442	-	0.169564	0.189506	0.0199422	chr8	94554442	AC023632.2
cg22384904	chr1	227787519	+	0.13518	0.155157	0.0199765	chr1	227787519	AL731702.1
cg08809713	chr5	98773766	-	0.0263711	0.0463722	0.0200011	chr5	98773766	RGMB-AS1
cg20091523	chr11	59142523	-	0.0787597	0.0987963	0.0200366	chr11	59142523	FAM111A-DT
cg08854560	chr22	38057467	+	0.11921	0.139264	0.0200535	chr22	38057467	AL031587.2
cg05471465	chr5	147234973	-	0.173067	0.193893	0.0208257	chr5	147234973	STK32A-AS1
cg00772714	chr1	15152864	-	0.124322	0.14518	0.0208576	chr1	15152864	TMEM51-AS1
cg10256219	chr17	46193145	-	0.0407125	0.0619308	0.0212183	chr17	46193145	KANSL1-AS1
cg20013855	chr1	178093368	-	0.107988	0.12933	0.0213421	chr1	178093368	RASAL2-AS1
cg16339185	chr3	20186317	-	0.0733816	0.0947689	0.0213874	chr3	20186317	SGO1-AS1
cg15133313	chr6	53349158	+	0.0806189	0.102151	0.0215323	chr6	53349158	AL034374.1
cg18518896	chr10	5512584	-	0.85378	0.87546	0.0216799	chr10	5512584	CALML3-AS1
cg07774222	chr14	70601042	-	0.0176031	0.039378	0.0217749	chr14	70601042	AL357153.3
cg27445386	chr6	42929512	+	0.191176	0.213147	0.021971	chr6	42929512	AL035587.2
cg13581507	chr20	38446643	+	0.128819	0.151046	0.0222275	chr20	38446643	SNHG11
cg22647407	chr19	56393596	-	0.0599786	0.0823536	0.022375	chr19	56393596	ZNF582-AS1
cg23105237	chr5	124892611	-	0.773231	0.79634	0.0231093	chr5	124892611	LINC02240
cg10092158	chr1	151612431	+	0.162547	0.185738	0.0231906	chr1	151612431	AL391335.1
cg17083411	chr1	203305375	+	0.217966	0.241245	0.0232792	chr1	203305375	LINC01136
cg04725464	chr11	60924294	+	0.133165	0.156905	0.0237395	chr11	60924294	AP003721.1
cg11825564	chr8	121667793	-	0.789432	0.813447	0.0240151	chr8	121667793	HAS2-AS1
cg08235875	chr8	133572449	+	0.0730546	0.0971096	0.024055	chr8	133572449	AC103706.1
cg13722634	chr12	55928019	-	0.00321981	0.0273507	0.0241309	chr12	55928019	AC025162.2
cg00543499	chr1	51518370	+	0.0763404	0.100483	0.0241427	chr1	51518370	EPS15-AS1
cg06916931	chr13	48532617	-	0.0667635	0.0913593	0.0245958	chr13	48532617	AL157813.1
cg03599547	chr12	55729318	+	0.0846654	0.110051	0.025386	chr12	55729318	AC009779.2
cg10967101	chr12	63668762	-	0.30653	0.332203	0.0256732	chr12	63668762	AC084357.2
cg10116014	chr2	241903455	+	0.766846	0.792549	0.0257031	chr2	241903455	LINC01237
cg23354716	chr14	101560057	-	0.0827693	0.108573	0.0258037	chr14	101560057	DIO3OS
cg17513789	chrX	73853416	-	0.815368	0.841218	0.0258503	chrX	73853416	XIST
cg05857979	chr16	981653	+	0.0105428	0.0364797	0.025937	chr16	981653	CEROX1
cg05099121	chr7	92134775	+	0.0768266	0.102767	0.0259406	chr7	92134775	CYP51A1-AS1
cg22325606	chr4	124179001	+	0.868666	0.89482	0.0261536	chr4	124179001	AC121154.1
cg18101314	chr11	72793812	-	0.0711411	0.097493	0.026352	chr11	72793812	AP002381.2
cg09460159	chr17	32444452	+	0.0825931	0.109096	0.0265029	chr17	32444452	AC005899.8
cg13827173	chr9	115110948	-	0.777023	0.803912	0.0268883	chr9	115110948	DELEC1
cg17888979	chr7	1569705	-	0.26401	0.291234	0.0272241	chr7	1569705	PSMG3-AS1
cg05568761	chr17	44220589	+	0.0808991	0.108193	0.0272938	chr17	44220589	AC003102.1
cg13909998	chr9	135906959	-	0.129259	0.156587	0.0273276	chr9	135906959	AL355574.1
cg16844292	chr7	66376326	-	0.884492	0.912186	0.0276935	chr7	66376326	LINC00174
cg24037831	chr11	7465950	-	0.533588	0.561378	0.0277897	chr11	7465950	AC107884.1
cg09409311	chr19	44954676	+	0.0370201	0.0657737	0.0287536	chr19	44954676	AC011481.1
cg02254774	chr11	50298325	+	0.854689	0.883471	0.0287825	chr11	50298325	LINC02750
cg16709384	chr1	113072786	-	0.224916	0.25373	0.0288146	chr1	113072786	LRIG2-DT
cg17933807	chr1	37596074	-	0.00847757	0.0377986	0.029321	chr1	37596074	AL513220.1
cg01431972	chr10	75403643	+	0.0213199	0.0510753	0.0297553	chr10	75403643	ZNF503-AS2
cg13820145	chr20	26081674	+	0.70269	0.732754	0.0300643	chr20	26081674	FAM182A
cg20647005	chr22	24653130	+	0.825022	0.855614	0.030592	chr22	24653130	AP000356.2
cg23953133	chr5	126777183	-	0.148938	0.17973	0.0307922	chr5	126777183	LMNB1-DT
cg06348477	chr3	119498507	-	0.102508	0.133631	0.0311229	chr3	119498507	TIMMDC1-DT
cg02015876	chr15	99105229	-	0.0705084	0.101674	0.0311661	chr15	99105229	AC036108.1
cg23959612	chr6	109383113	+	0.0874038	0.119312	0.0319081	chr6	109383113	AL359711.2
cg21810621	chr11	1310115	+	0.0720693	0.104912	0.0328428	chr11	1310115	TOLLIP-AS1
cg09872104	chr7	135170757	-	0.136364	0.169336	0.0329719	chr7	135170757	AC083862.2
cg14875682	chr5	52787786	-	0.0828133	0.116405	0.033592	chr5	52787786	AC022126.1
cg17626036	chr8	7356477	-	0.90978	0.943559	0.0337785	chr8	7356477	FAM66B
cg23603528	chr11	74493293	+	0.0322064	0.0660736	0.0338672	chr11	74493293	AP001372.2
cg25910466	chr20	21303360	+	0.135676	0.170223	0.0345469	chr20	21303360	AL117332.1
cg21609034	chr20	3889112	-	0.0418901	0.076474	0.0345839	chr20	3889112	PANK2-AS1
cg05020822	chr8	143291186	-	0.121762	0.156411	0.0346485	chr8	143291186	AC138696.2
cg10109876	chr10	59362712	-	0.0639153	0.0991608	0.0352455	chr10	59362712	AL355474.1
cg00852768	chr6	163413892	-	0.0586886	0.0940181	0.0353294	chr6	163413892	CAHM
cg18264753	chr6	137867488	+	0.104425	0.139839	0.0354146	chr6	137867488	WAKMAR2
cg20965815	chr6	30951736	+	0.645394	0.68089	0.0354959	chr6	30951736	HCG21
cg08415738	chr8	66666686	-	0.0620386	0.0976693	0.0356306	chr8	66666686	C8orf44
cg13296436	chr17	40318236	-	0.169801	0.205483	0.0356822	chr17	40318236	AC080112.4
cg11510871	chr17	42551452	-	0.916821	0.95303	0.0362088	chr17	42551452	AC067852.1
cg18528640	chr1	155610173	+	0.18692	0.223422	0.0365017	chr1	155610173	AL353807.2
cg09526343	chr4	188564106	-	0.864475	0.900993	0.0365184	chr4	188564106	LINC01060
cg13440846	chr1	211413377	-	0.913984	0.950643	0.0366584	chr1	211413377	LINC00467
cg11146935	chr15	30044475	+	0.812859	0.849522	0.0366637	chr15	30044475	AC111152.2
cg01812826	chr8	122781597	+	0.069924	0.10747	0.0375455	chr8	122781597	AC016405.3
cg23039201	chr2	27629020	+	0.112749	0.151507	0.0387578	chr2	27629020	AC074091.2
cg00872900	chr16	32651222	+	0.595931	0.635023	0.0390919	chr16	32651222	AC138907.7
cg07458170	chr11	130314852	-	0.197926	0.237271	0.0393456	chr11	130314852	ZBTB44-DT
cg00259043	chr16	55989784	-	0.689335	0.730597	0.0412617	chr16	55989784	AC040168.1
cg22750986	chr17	12991962	+	0.805186	0.846791	0.0416054	chr17	12991962	AC005277.1
cg15423853	chr12	11171344	-	0.0653244	0.108091	0.042767	chr12	11171344	AC134349.1
cg00966380	chr12	47239660	+	0.855414	0.899225	0.0438107	chr12	47239660	AC008083.2
cg15227217	chr7	35695226	-	0.923163	0.967415	0.0442524	chr7	35695226	AC018647.2
cg05102190	chr7	143381149	+	0.14502	0.18933	0.0443097	chr7	143381149	AC093673.1
cg03592283	chr3	44625231	-	0.0771581	0.121877	0.0447192	chr3	44625231	ZKSCAN7-AS1
cg07495755	chr18	79802351	-	0.683222	0.728283	0.0450611	chr18	79802351	AC021594.2
cg13859212	chr4	98658992	+	0.140261	0.185681	0.0454195	chr4	98658992	AC114811.2
cg08667899	chr17	47100262	-	0.0340654	0.0471464	0.013081	chr17	47100262	AC005670.3
cg06821919	chr20	16730008	+	0.0831513	0.13057	0.047419	chr20	16730008	AL034428.1
cg24202936	chr11	50298085	+	0.341672	0.389191	0.0475189	chr11	50298085	LINC02750
cg13987586	chr9	14322283	+	0.0395447	0.087165	0.0476204	chr9	14322283	AL136366.1
cg02135861	chr5	2752025	-	0.174939	0.223817	0.0488776	chr5	2752025	C5orf38
cg25886479	chr11	50298454	-	0.707296	0.75621	0.0489137	chr11	50298454	LINC02750
cg07242783	chr1	27725866	+	0.0781442	0.12836	0.0502154	chr1	27725866	AL020997.5
cg12334811	chr6	28077824	-	0.861195	0.911698	0.0505031	chr6	28077824	ZSCAN16-AS1
cg13668025	chr3	67655896	-	0.62835	0.679575	0.0512252	chr3	67655896	SUCLG2-AS1
cg18592538	chr2	175257060	+	0.656839	0.708547	0.0517079	chr2	175257060	AC093459.1
cg04101050	chr21	39612773	+	0.127609	0.379532	0.251923	chr21	39612773	B3GALT5-AS1
cg07690202	chr5	130818005	-	0.69725	0.749795	0.0525449	chr5	130818005	AC006525.1
cg16362480	chr16	30065763	-	0.265965	0.321487	0.0555221	chr16	30065763	AC093512.1
cg00466488	chr1	117606305	+	0.0737242	0.129332	0.0556078	chr1	117606305	AL157902.1
cg05281145	chr14	100064638	+	0.850726	0.907435	0.0567088	chr14	100064638	AL157912.1
cg08397818	chr19	58002654	+	0.153997	0.211054	0.0570575	chr19	58002654	AC008969.1
cg00598766	chr8	143018302	-	0.0894105	0.14769	0.0582794	chr8	143018302	LY6E-DT
cg05135541	chr1	150067330	-	0.181729	0.240416	0.0586863	chr1	150067330	AC244033.2
cg07393057	chr1	88683955	+	0.089845	0.149637	0.0597922	chr1	88683955	PKN2-AS1
cg12547658	chr10	15097361	-	0.0532056	0.114383	0.0611772	chr10	15097361	RPP38-DT
cg13977158	chr14	24216153	-	0.0608969	0.122787	0.0618905	chr14	24216153	AL096870.2
cg02160240	chr10	43825876	+	0.690871	0.891291	0.20042	chr10	43825876	LINC00840
cg05934196	chr8	23068253	-	0.12866	0.192505	0.0638446	chr8	23068253	AC107959.2
cg01499736	chr6	36196878	+	0.0938511	0.157914	0.0640632	chr6	36196878	Z84485.1
cg23912171	chr1	28505664	-	0.27942	0.346029	0.0666085	chr1	28505664	SNHG3
cg05733026	chr17	50397589	+	0.0541516	0.121971	0.0678195	chr17	50397589	AC004707.1
cg09415832	chr6	33454408	-	0.0910778	0.161026	0.0699481	chr6	33454408	SYNGAP1-AS1
cg25842470	chr1	2540934	+	0.168524	0.242188	0.0736638	chr1	2540934	AL139246.5
cg00848167	chr15	89378667	-	0.226913	0.300759	0.0738464	chr15	89378667	MIR9-3HG
cg05126138	chr4	82900791	+	0.11019	0.185826	0.0756358	chr4	82900791	THAP9-AS1
cg16248311	chr12	79450643	+	0.835651	0.914576	0.0789256	chr12	79450643	AC027288.3
cg11983939	chr7	153574	-	0.806876	0.889283	0.0824075	chr7	153574	AC093627.4
cg00047050	chr11	108008705	-	0.0825066	0.165512	0.0830052	chr11	108008705	AP003307.1
cg23903470	chr6	30908368	+	0.0681837	0.151332	0.0831481	chr6	30908368	AL669830.1
cg04041669	chr11	8169143	-	0	0.086055	0.086055	chr11	8169143	RIC3-DT
cg04983925	chr5	134371349	+	0.00079783	0.0923382	0.0915404	chr5	134371349	AC104109.4
cg04421522	chrX	118879434	+	0.833431	0.925942	0.0925109	chrX	118879434	LINC01285
cg23422060	chr21	42496398	+	0.0439787	0.149057	0.105078	chr21	42496398	AP001625.3
cg12684136	chr15	88605799	-	0.0801165	0.188529	0.108413	chr15	88605799	LINC01586
cg03512511	chr7	54727026	-	0.615736	0.724782	0.109045	chr7	54727026	AC011228.2
cg01109660	chrX	18990072	-	0.679768	0.803017	0.123249	chrX	18990072	AL732509.1
cg05071212	chr7	17298636	+	0.0716165	0.201112	0.129496	chr7	17298636	AC073332.1
cg18453720	chrX	101077768	-	0.683424	0.935331	0.251907	chrX	101077768	TRMT2B-AS1
cg05850997	chr4	88286155	-	0.636267	0.842035	0.205768	chr4	88286155	PPM1K-DT
cg02763032	chr2	74198634	-	0.122299	0.358996	0.236697	chr2	74198634	AC073263.2
cg03323636	chr11	9003955	-	0.148444	0.412241	0.263797	chr11	9003955	AC079296.1
cg11701372	chr21	40618134	-	0.624245	0.901898	0.277653	chr21	40618134	DSCAM-IT1
cg19245296	chr20	10034998	-	0.610776	0.900444	0.289668	chr20	10034998	SNAP25-AS1
cg12235572	chr11	44734677	-	0.56472	0.893473	0.328753	chr11	44734677	TSPAN18-AS1
cg12626968	chr5	43603067	+	0.38853	0.0187974	-0.369732	chr5	43603067	NNT-AS1
cg27023638	chr6	7288493	-	0.104179	0.486111	0.381932	chr6	7288493	AL139095.4
cg23194354	chr7	3300827	-	0.506283	0.891291	0.385008	chr7	3300827	SDK1-AS1
cg01870519	chr6	693728	+	0.0698309	0.598506	0.528675	chr6	693728	AL357054.2
cg06659009	chr4	94207987	+	0.086425	0.620852	0.534427	chr4	94207987	AC096746.1
cg06868034	chr7	116409114	-	0.0997795	0.638884	0.539105	chr7	116409114	AC002066.1
cg07900823	chr10	79826785	+	0.210244	0.767224	0.556981	chr10	79826785	NUTM2B-AS1
cg06652849	chr3	128576256	-	0.0983607	0.687426	0.589065	chr3	128576256	LINC01565
cg22924550	chr3	118171366	+	0.0540741	0.649044	0.59497	chr3	118171366	AC068633.1
cg09526512	chr6	31834030	-	0.101191	0.697151	0.59596	chr6	31834030	AL671762.1
cg15709446	chr6	170262277	+	0.0373406	0.687426	0.650085	chr6	170262277	AL109910.1
cg27395922	chr11	50298462	-	0.0157258	0.668819	0.653093	chr11	50298462	LINC02750
cg26318252	chr3	188563285	-	0.223579	0.935032	0.711453	chr3	188563285	LPP-AS1
cg03933786	chr2	149850625	+	0.111159	0.853781	0.742622	chr2	149850625	LINC01931
cg10490746	chr1	54624275	+	0.0966054	0.842314	0.745708	chr1	54624275	AL590093.1
cg11165626	chr10	21497292	-	0.0986933	0.889283	0.79059	chr10	21497292	MIR1915HG
cg01776877	chr11	86955330	+	0.0291543	0.825655	0.796501	chr11	86955330	FZD4-DT
cg20799095	chr1	225736963	+	0.0675925	0.91037	0.842778	chr1	225736963	AC099066.1
cg23957912	chr4	186375544	+	0.96181	0.118597	-0.843213	chr4	186375544	F11-AS1
cg13872326	chr17	29574049	-	0.0841457	0.934651	0.850506	chr17	29574049	ABHD15-AS1
cg15068527	chr3	184099346	+	0.0793274	0.96181	0.882483	chr3	184099346	HTR3E-AS1
cg02869126	chr7	35093161	+	0.0367163	0.954802	0.918085	chr7	35093161	AC005400.1
