# Supplementary material for: Computational epigenetic landscape analysis reveals association of CACNA1G-AS1, F11-AS1, NNT-AS1, and MSC-AS1 lncRNAs in prostate cancer progression through aberrant methylation
Source: Sci Rep. 2022 Jun 17;12:10260. doi: 10.1038/s41598-022-13381-0 (PMC9205881; doi:10.1038/s41598-022-13381-0)
Supplement: Supplementary file 2 — Supplementary Table S2. [file 41598_2022_13381_MOESM2_ESM.xlsx]

## Sheet: Sheet1
Table S2. Differentially expressed lncRNAs containing differentially methylated CpG sites within their promoter region.
lncRNA	Ensemble gene ID	Corresponding CpG sites	Type	log2FC	P-value	Status
BMS1P4	ENSG00000271816.1	cg19500311	Long intergenic non-coding RNA	-2.8	0.0003	Down-regulated
LINC01771	ENSG00000225675.2	cg26690474	Long intergenic non-coding RNA	1.58	0.000496	Up-regulated
HTR3E-AS1	ENSG00000238020.1	cg15068527	Antisense RNA	2.93	0.00186	Up-regulated
CACNA1G-AS1	ENSG00000250107.1	cg23614229	Antisense RNA	2.67	0.00296	Up-regulated
CSTF3-DT	ENSG00000247151.5	cg11726986	Divergent transcript	2.57	0.00028	Up-regulated
ZNF528-AS1	ENSG00000269834.4	cg22935432	Antisense RNA	2.56	0.00259	Up-regulated
MIR9-3HG	ENSG00000255571.5	cg00576773	Long intergenic non-coding RNA	2.5	0.000178	Up-regulated
SNAP25-AS1	ENSG00000227906.6	cg19245296	Antisense RNA	1.84	0.000453	Up-regulated
FZD4-DT	ENSG00000246523.6	cg18778959	Divergent transcript	2.45	0.00685	Up-regulated
MIR1915HG	ENSG00000204682.5	cg04153571	Long intergenic non-coding RNA	-2.43	0.000484	Down-regulated
LINC01931	ENSG00000162947.4	cg03933786	Long intergenic non-coding RNA	-2.39	0.00419	Down-regulated
ARHGAP42-AS1	ENSG00000248027.1	cg05812171	Antisense RNA	2.28	0.00804	Up-regulated
SDK1-AS1	ENSG00000236708.1	cg23194354	Antisense RNA	-2.27	0.0363	Down-regulated
LINC02750	ENSG00000254518.1	cg02254774	Long intergenic non-coding RNA	2.27	0.0054	Up-regulated
TSPAN18-AS1	ENSG00000255032.1	cg12235572	Antisense RNA	-1.97	0.0241	Down-regulated
PPM1K-DT	ENSG00000246375.2	cg05850997	Divergent transcript	-1.92	0.0317	Down-regulated
ABHD15-AS1	ENSG00000264031.1	cg13872326	Antisense RNA	1.87	0.021	Up-regulated
LINC01565	ENSG00000198685.3	cg06652849	Long intergenic non-coding RNA	1.8	0.0473	Up-regulated
TIPARP-AS1	ENSG00000243926.1	cg26343667	Antisense RNA	1.764	0.047	Up-regulated
TRMT2B-AS1	ENSG00000225839.2	cg18453720	Antisense RNA	1.73	0.0122	Up-regulated
LINC00930	ENSG00000258647.4	cg26296941	Long intergenic non-coding RNA	1.71	0.00837	Up-regulated
ZNF341-AS1	ENSG00000230753.4	cg04653776	Antisense RNA	1.64	0.00519	Up-regulated
F11-AS1	ENSG00000251165.4	cg23957912	Antisense RNA	1.6	0.00493	Up-regulated
NNT-AS1	ENSG00000248092.6	cg12626968	Antisense RNA	1.59	0.00126	Up-regulated
LINC00840	ENSG00000226808.1	cg02160240	Long intergenic non-coding RNA	-1.51	0.0318	Down-regulated
LINC00304	ENSG00000180422.3	cg00034611	Long intergenic non-coding RNA	-1.68	0.0496	Down-regulated
GRK5-IT1	ENSG00000228485.1	cg09395855	Intronic transcript	-1.77	0.000708	Down-regulated
MSC-AS1	ENSG00000235531.8	cg11052780	Antisense RNA	-1.776	0.04	Down-regulated
NUTM2B-AS1	ENSG00000225484.5	cg03137908	Antisense RNA	-1.81	0.0167	Down-regulated
B3GALT5-AS1	ENSG00000184809.11	cg04101050	Antisense RNA	-1.93	0.00792	Down-regulated
LPP-AS1	ENSG00000224563.1	cg26318252	Antisense RNA	-1.94	0.0228	Down-regulated
DSCAM-IT1	ENSG00000233756.4	cg11701372	Intronic transcript	-2.12	0.0225	Down-regulated
