# Supplementary material for: Computational epigenetic landscape analysis reveals association of CACNA1G-AS1, F11-AS1, NNT-AS1, and MSC-AS1 lncRNAs in prostate cancer progression through aberrant methylation
Source: Sci Rep. 2022 Jun 17;12:10260. doi: 10.1038/s41598-022-13381-0 (PMC9205881; doi:10.1038/s41598-022-13381-0)
Supplement: Supplementary file 3 — Supplementary Table S3. [file 41598_2022_13381_MOESM3_ESM.xlsx]

## Sheet: Sheet1
Table S3. Correlation between differentially expressed lncRNAs and corresponding differentially methylated CpG sites.
lncRNA	CpG site	P-value	Correlation coefficient (R)
BMS1P4	cg19500311	0.027	-0.47
LINC01771	cg26690474	0.16	-0.063
HTR3E-AS1	cg15068527	0.95	0.0027
CACNA1G-AS1	cg23614229	0.0027	-0.42
CSTF3-DT	cg11726986	0.21	-0.056
ZNF528-AS1	cg22935432	0.66	-0.02
MIR9-3HG	cg00576773	0.0064	-0.51
SNAP25-AS1	cg19245296	0.56	0.026
FZD4-DT	cg18778959	0.33	0.044
MIR1915HG	cg04153571	0.01	-0.82
LINC01931	cg03933786	0.49	-0.031
ARHGAP42-AS1	cg05812171	0.4	-0.038
SDK1-AS1	cg23194354	0.00059	-0.56
LINC02750	cg02254774	0.78	0.013
TSPAN18-AS1	cg12235572	0.026	-0.33
PPM1K-DT	cg05850997	0.031	-0.34
ABHD15-AS1	cg13872326	0.33	0.044
LINC01565	cg06652849	0.27	0.049
TIPARP-AS1	cg26343667	0.095	-0.075
TRMT2B-AS1	cg18453720	0.21	0.057
LINC00930	cg26296941	0.42	-0.036
ZNF341-AS1	cg04653776	0.59	-0.025
F11-AS1	cg23957912	0.043	-0.31
NNT-AS1	cg12626968	0.029	-0.32
LINC00840	cg02160240	0.68	-0.018
LINC00304	cg00034611	0.097	0.074
GRK5-IT1	cg09395855	0.14	-0.065
MSC-AS1	cg11052780	0.0098	-0.43
NUTM2B-AS1	cg03137908	0.068	-0.082
B3GALT5-AS1	cg04101050	0.8	-0.011
LPP-AS1	cg26318252	0.64	-0.021
DSCAM-IT1	cg11701372	0.68	-0.018
